# Supplementary material for: Disproportionately high loss in speech intelligibility
Source: HNO. 2024 Oct 16;72(12):885–92. [Article in German] doi: 10.1007/s00106-024-01518-8 (PMC11573851; doi:10.1007/s00106-024-01518-8)
Supplement: Supplementary file 1 — Detaillierte Auflistung der perzentilen Ränge in Abhängigkeit vom 4FPTAAC und mEV. [file 106_2024_1518_MOESM1_ESM.xlsx]

## Sheet: Sheet1
									4FPTA
		2.5	7.5	12.5	17.5	22.5	27.5	32.5	37.5	42.5	47.5	52.5	57.5	62.5	67.5	72.5	77.5
	0																4
	2.5															1	5
	5															3	5
	7.5														1	3	6
	10														2	4	8
	12.5													1	3	5	8
	15													3	3	5	11
	17.5													3	3	5	11
	20													3	4	7	15
	22.5													3	4	7	16
	25													4	6	13	20
	27.5													5	7	13	20
	30													5	8	17	24
	32.5													5	8	17	25
	35													6	11	24	34
	37.5												1	6	12	24	34
	40												3	9	18	27	44
	42.5											1	3	10	18	27	44
mEV	45											2	7	13	27	31	53
	47.5										1	2	7	13	27	32	54
	50										2	4	9	22	32	39	61
	52.5										2	5	9	22	32	39	61
	55										3	7	12	30	40	45	63
	57.5									1	3	8	12	30	40	46	64
	60									2	6	11	17	38	46	56	66
	62.5									2	6	12	17	38	46	56	67
	65									3	8	18	23	45	53	66	72
	67.5								1	3	8	18	23	45	53	67	72
	70								2	6	14	26	31	53	60	75	76
	72.5								2	6	14	26	31	53	60	75	77
	75								4	10	20	37	43	63	69	80	80
	77.5							1	4	10	20	38	43	63	69	81	81
	80							2	8	17	29	47	56	72	74	84	86
	82.5						1	2	8	17	29	48	56	72	74	85	86
	85						3	6	15	27	41	58	65	80	79	89	92
	87.5					1	3	6	15	27	41	58	65	80	80	89	93
	90					2	7	12	27	42	56	71	74	86	86	92	93
	92.5				1	2	7	12	27	42	56	72	74	87	86	93	93
	95				2	4	12	21	38	52	68	79	79	92	91	94	94
	97.5	1	1	1	2	4	12	21	38	52	68	79	79	92	92	94	94
	100	100	100	100	100	100	100	100	100	100	100	100	100	100	100	100	100
